# Supplementary material for: New O- and N-N-Bridging Complexes of Tc(V), the Role of the Nitrogen Atom Position in Aromatic Rings: Reaction Mechanism, Spectroscopy, DTA, XRD and Hirshfeld Surface Analysis
Source: Int J Mol Sci. 2022 Nov 14;23(22):14034. doi: 10.3390/ijms232214034 (PMC9696901; doi:10.3390/ijms232214034)
Supplement: Supplementary file 1 [file ijms-23-14034-s001.zip]

Archive with 1 entries (1 files):
- ijms-2006176-supplementary.pdf
